# Supplementary material for: Importance of Gut Microbiota in Patients with Inflammatory Bowel Disease
Source: Nutrients. 2024 Jun 30;16(13):2092. doi: 10.3390/nu16132092 (PMC11242987; doi:10.3390/nu16132092)
Supplement: Supplementary file 1 [file nutrients-16-02092-s001.zip]

Archive with 1 entries (1 files):
- nutrients-3009708-supplementary.pdf
